# Supplementary material for: Molecular characterization of CNS paragangliomas identifies cauda equina paragangliomas as a distinct tumor entity
Source: Acta Neuropathol. 2020 Sep 14;140(6):893–906. doi: 10.1007/s00401-020-02218-7 (PMC7666289; doi:10.1007/s00401-020-02218-7)
Supplement: Supplementary file 1 — Supplementary Table 1 Summary of clinical, morphological and immunohistochemical characteristics in CEPs [file 401_2020_2218_MOESM1_ESM.xlsx]

## Sheet: Suppl Table 1
		Clinical characteristics								Morphology						Immunohistochemistry						Molecular Analysis
Patient ID	CEP Tumor ID	age	sex	diagnosis	location	total resection	recurrence	spinal metastasis	tumor syndrome	pseudo-rosettes	ganglio-cytic	ganglio-neuromatous	papillary	angiomatous or sinusoidal	mitosis / 10 HPF	Ki67	pan-cytokeratin (AE1/AE3)		CK18	SDHB	GATA3	EPIC	DNA Exome Seq	RNA Exome Seq
1	CEP1	35	m	cauda equina paraganglioma	cauda equina	NA	NA	NA	NA	yes	no	no	yes	no	1	0.03	homogenous	granular	NA	positive	negative	yes	no	no
2	CEP2 R1	51	m	cauda equina paraganglioma	cauda equina	NA	yes	no	no	yes	no	no	no	no	0	0.02	homogenous	granular	NA	positive	NA	yes	no	no
	CEP2 R2	54	m	cauda equina paraganglioma	L2-3	NA	no	no	no	yes	no	no	no	no	0	0.04	homogenous	granular	NA	positive	negative	yes	no	no
3	CEP3	60	f	cauda equina paraganglioma	L1-2, cauda equina	yes	NA	NA	NA	no	dominant	no	no	yes	0	<1%	homogenous	granular	NA	positive	negative	yes	no	no
4	CEP4	35	f	cauda equina paraganglioma	L4	yes	no	no	no	yes	yes	no	no	no	1	0.02	homogenous	granular	NA	positive	negative	yes	no	no
5	CEP5	51	f	cauda equina paraganglioma	L4	yes	no	no	no	no	no	no	no	yes	2	0.02	homogenous	granular	NA	positive	negative	yes	no	no
6	CEP6	50	m	cauda equina paraganglioma	L5, filum terminale	yes	no	no	no	yes	no	no	no	no	0	0.01	homogenous	granular/dotlike	NA	positive	negative	yes	no	no
7	CEP7	40	m	cauda equina paraganglioma	cauda equina	NA	NA	NA	NA	yes	no	no	yes	yes	1	0.02	homogenous	granular	NA	positive	negative	yes	no	no
8	CEP8	67	m	cauda equina paraganglioma	L1	yes	no	no	no	no	no	no	no	yes	0	<1%	patchy	granular/dotlike	NA	positive	negative	no	no	no
9	CEP9	42	m	cauda equina paraganglioma	L2-3	yes	NA	NA	NA	yes	no	no	no	no	0	0.03	patchy	granular	positive	positive	NA	yes	no	no
10	CEP10	34	m	cauda equina paraganglioma	L3	yes	no	no	no	yes	no	no	no	yes	1	0.01	homogenous	granular	NA	positive	negative	yes	yes	yes
11	CEP11	19	m	cauda equina paraganglioma	L1	yes	yes	no	no	dominant	no	no	yes	no	5	0.1	single cells	granular	NA	positive	negative	yes	yes	no
	CEP11 R1	24	m	cauda equina paraganglioma	S1-2	yes	no	no	no	yes	no	no	no	no	1	NA	single cells	granular	NA	NA	negative	no	no	no
	CEP11 R2	29	m	cauda equina paraganglioma	cauda equina	yes	no	no	no	dominant	no	no	yes	no	3	0.15	single cells	granular	positive	NA	NA	no	no	no
12	CEP12	60	m	cauda equina paraganglioma	L3	yes	no	no	no	yes	no	no	no	no	0	0.01	homogenous	granular	NA	positive	negative	yes	no	no
13	CEP13	55	f	cauda equina paraganglioma	L5	yes	no	no	no	yes	no	no	no	no	0	0.01	homogenous	granular	NA	positive	negative	yes	yes	yes
14	CEP14	39	m	cauda equina paraganglioma	L2-3, filum terminale	yes	no	no	no	yes	yes	no	yes	no	0	0.03	homogenous	granular	NA	positive	negative	yes	no	no
15	CEP15	36	f	cauda equina paraganglioma	L4, filum terminale	yes	no	no	no	yes	no	no	no	yes	1	0.03	single cells	granular	positive	positive	NA	yes	no	no
16	CEP16	39	m	cauda equina paraganglioma	L4	yes	yes	yes	no	yes	no	yes	yes	no	1	0.06	homogenous	granular/dotlike	NA	positive	negative	yes	yes	yes
17	CEP17	22	m	cauda equina paraganglioma	L2-3	yes	no	no	no	dominant	no	no	no	no	4	0.06	homogenous	granular	NA	positive	negative	yes	no	no
18	CEP18	43	f	cauda equina paraganglioma	L1-4	no	no	yes	no	yes	no	no	dominant	no	0	0.01	homogenous	granular	NA	positive	negative	yes	yes	yes
19	CEP19	54	f	cauda equina paraganglioma	L2-3, filum terminale	yes	NA	no	no	yes	no	no	yes	no	1	0.03	patchy	granular/dotlike	NA	positive	negative	yes	no	no
20	CEP20	30	m	cauda equina paraganglioma	cauda equina	NA	no	no	no	no	no	no	no	yes	0	0.01	homogenous	granular/dotlike	NA	positive	negative	yes	no	no
21	CEP21	78	m	cauda equina paraganglioma	L1-2	yes	no	no	no	yes	no	no	no	no	2	0.04	homogenous	granular	NA	positive	negative	yes	no	no
22	CEP22	34	m	cauda equina paraganglioma	L2-3	yes	no	no	no	yes	no	no	yes	yes	2	0.04	homogenous	granular	NA	positive	negative	yes	yes	yes
23	CEP23	46	m	cauda equina paraganglioma	L2	yes	no	no	no	yes	no	no	no	yes	2	0.05	homogenous	granular/dotlike	NA	positive	negative	yes	yes	yes
24	CEP24	56	m	cauda equina paraganglioma	L1-3	yes	no	no	no	no	no	no	no	no	0	0.03	patchy	granular	positive	positive	NA	yes	no	no
25	CEP25	62	m	cauda equina paraganglioma	L4-5, filum terminale	yes	no	no	no	no	yes	no	no	yes	0	0.03	single cells	granular	NA	positive	negative	yes	no	no
26	CEP26	28	f	cauda equina paraganglioma	L5-S2	yes	no	no	no	yes	no	no	no	no	0	0.03	homogeneous	granular	NA	positive	negative	yes	yes	yes
27	CEP27	46	m	cauda equina paraganglioma	S1-2, cauda equina	yes	NA	no	no	yes	no	no	no	no	1	0.05	homogeneous	granular/dotlike	positive	positive	negative	yes	no	no
28	CEP28	55	m	cauda equina paraganglioma	L2	yes	no	no	no	no	no	no	no	yes	0	0.01	patchy	granular	positive	positive	NA	yes	yes	no
29	CEP29	48	m	cauda equina paraganglioma	L2	yes	no	no	no	yes	no	no	no	yes	2	0.07	homogenous	granular	NA	positive	negative	yes	no	no
30	CEP30	53	m	cauda equina paraganglioma	L3-4	yes	no	no	no	yes	no	yes	yes	no	0	0.03	homogenous	granular/dotlike	positive	positive	negative	yes	yes	yes
31	CEP31	37	m	cauda equina paraganglioma	L2	yes	NA	NA	NA	yes	no	no	yes	no	0	0.03	homogenous	granular/dotlike	NA	positive	negative	yes	no	no
32	CEP32	47	m	cauda equina paraganglioma	L4	yes	no	no	no	yes	no	no	yes	no	3	0.05	patchy	granular	NA	positive	negative	yes	no	no
33	CEP33	69	f	cauda equina paraganglioma	L3	NA	NA	NA	NA	yes	yes	no	no	no	0	0.02	homogenous	granular/dotlike	NA	positive	negative	yes	no	no
34	CEP34	54	m	cauda equina paraganglioma	L2-4	NA	NA	NA	NA	yes	no	yes	yes	no	0	0.01	homogenous	granular	NA	positive	negative	yes	no	no
35	CEP35	43	f	cauda equina paraganglioma	L3	yes	yes	no	no	dominant	no	no	yes	no	0	0.03	patchy	granular	NA	NA	NA	yes	no	no
	CEP35 R1	61	f	cauda equina paraganglioma	cerebellopontine angle	NA	no	yes	no	NA	no	NA	NA	no	0	0.03	patchy	granular	NA	NA	NA	yes	no	no
36	CEP36	57	f	cauda equina paraganglioma	L3	NA	no	no	no	no	yes	no	no	no	NA	0.05	homogenous	dotlike	NA	NA	NA	yes	no	no
37	CEP37	41	m	cauda equina paraganglioma	cauda equina	NA	NA	NA	NA	dominant	no	no	no	no	0	0.03	single cells	granular	NA	NA	NA	yes	no	no
38	CEP38	44	m	cauda equina paraganglioma	cauda equina	NA	no	no	no	no	yes	no	no	yes	2	0.1	single cells	granular	NA	NA	NA	yes	no	no
39	CEP39	28	f	cauda equina paraganglioma	spinal	NA	NA	NA	NA	no	no	yes	no	no	0	0.03	homogenous	dotlike	NA	NA	NA	yes	no	no
40	CEP40	30	m	cauda equina paraganglioma	L2-3	NA	NA	NA	NA	no	yes	no	no	no	3	0.06	patchy	dotlike	NA	NA	NA	yes	no	no
41	CEP41	55	m	cauda equina paraganglioma	cauda equina	NA	no	no	no	no	no	no	no	yes	0	0.02	patchy	granular	NA	NA	NA	yes	no	no
42	CEP42	45	m	cauda equina paraganglioma	L3	NA	NA	NA	NA	no	no	no	no	no	3	0.08	homogenous	granular/dotlike	NA	NA	NA	yes	no	no
43	CEP43	42	f	cauda equina paraganglioma	L3	NA	no	no	no	no	no	no	no	no	NA	0.02	NA	NA	NA	NA	NA	yes	no	no
44	CEP44	41	m	cauda equina paraganglioma	L2-3	NA	NA	NA	NA	no	no	no	no	yes	1	0.04	single cells	granular	NA	NA	NA	yes	no	no
45	CEP45	46	f	cauda equina paraganglioma	cauda equina	NA	NA	NA	NA	yes	no	no	no	no	3	0.08	single cells	granular	NA	NA	NA	yes	no	no
46	CEP46	34	f	cauda equina paraganglioma	cauda equina	NA	NA	NA	NA	no	no	no	no	no	1	0.03	homogenous	dotlike	NA	NA	NA	yes	no	no
47	CEP47	38	f	cauda equina paraganglioma	L5-S1	NA	yes	yes	no	no	yes	no	no	no	1	0.05	homogenous	granular	NA	NA	NA	yes	no	no
48	CEP48	68	f	cauda equina paraganglioma	L5	NA	no	no	no	dominant	no	no	no	no	0	0.09	homogenous	granular/dotlike	NA	NA	NA	yes	no	no
49	CEP49	50	m	cauda equina paraganglioma	L5	NA	NA	NA	NA	yes	no	no	no	no	0	0.08	homogenous	dotlike	NA	NA	NA	yes	no	no
50	CEP50	27	m	cauda equina paraganglioma	L1-2	NA	no	no	no	no	no	no	no	no	1	0.06	homogenous	granular	NA	NA	NA	yes	no	no
51	CEP51	42	f	cauda equina paraganglioma	L5	NA	no	no	no	no	no	no	no	yes	1	0.02	homogenous	granular/dotlike	NA	NA	NA	yes	no	no
52	CEP52	73	m	cauda equina paraganglioma	L3-4	NA	no	no	no	no	yes	no	no	no	0	0.06	patchy	granular/dotlike	NA	NA	NA	yes	no	no
53	CEP53	18	m	cauda equina paraganglioma	L3	NA	NA	NA	NA	yes	no	no	yes	no	0	0.04	homogenous	dotlike	NA	NA	NA	yes	no	no
54	CEP54	49	m	cauda equina paraganglioma	L4-5	NA	no	no	no	dominant	no	no	no	no	5	0.12	homogenous	granular	NA	NA	NA	yes	no	no
55	CEP55	60	f	cauda equina paraganglioma	L1	NA	no	no	no	no	yes	no	no	no	0	0.02	patchy	dotlike	NA	NA	NA	yes	no	no
56	CEP56	54	m	cauda equina paraganglioma	L4	NA	NA	NA	NA	no	no	no	no	no	0	0.04	patchy	granular	NA	NA	NA	yes	no	no
