# Supplementary material for: Molecular characterization of CNS paragangliomas identifies cauda equina paragangliomas as a distinct tumor entity
Source: Acta Neuropathol. 2020 Sep 14;140(6):893–906. doi: 10.1007/s00401-020-02218-7 (PMC7666289; doi:10.1007/s00401-020-02218-7)
Supplement: Supplementary file 2 — Supplementary Table 2 Summary of filtered DNA sequencing results containing variants of uncertain significance [file 401_2020_2218_MOESM2_ESM.xlsx]

## Sheet: in-house uncertain_significance
Tumor	#Chr	Start	End	Ref	Alt	Ref.Gene	Func.refGene	ExonicFunc.refGene	Gene.ensGene	avsnp147	AAChange.ensGene	AAChange.refGene	clinvar: Clinvar	CancerVar: CancerVar and Evidence	Freq_ExAC_ALL	Freq_esp6500siv2_all	Freq_1000g2015aug_all	Freq_gnomAD_genome_ALL	CADD_raw	CADD_phred	SIFT_score	GERP++_RS	phastCons20way_mammalian	dbscSNV_ADA_SCORE	dbscSNV_RF_SCORE	Interpro_domain	AAChange.knownGene	MetaSVM_score	Freq_gnomAD_genome_POPs	OMIM	Phenotype_MIM	OrphaNumber	Orpha	Pathway	Therap_list	Diag_list	Prog_list	Polyphen2_HDIV_score	FATHMM_score	MetaLR_score	MutationAssessor_score	Otherinfo
CEP10	19	39016036	39016036	C	T	RYR1	exonic	nonsynonymous SNV	ENSG00000196218	rs371839408	ENSG00000196218:ENST00000355481:exon70:c.C10505T:p.T3502M,ENSG00000196218:ENST00000359596:exon71:c.C10520T:p.T3507M,ENSG00000196218:ENST00000360985:exon71:c.C10520T:p.T3507M	RYR1:NM_001042723:exon70:c.C10505T:p.T3502M,RYR1:NM_000540:exon71:c.C10520T:p.T3507M	clinvar: UNK	CancerVar: 6#Uncertain_significance EVS=[0, 0, 0, 1, 0, 0, 1, 0, 2, 2, 0, 0]	4.13e-05	7.7e-05	.	.	4.360	24.1	0.002	4.3	0.543	.	.	.	RYR1:uc010xuf.1:exon10:c.C1280T:p.T427M,RYR1:uc002oiu.3:exon70:c.C10505T:p.T3502M,RYR1:uc002oit.3:exon71:c.C10520T:p.T3507M	1.095	AFR:.,AMR:.,EAS:.,FIN:.,NFE:.,OTH:.,ASJ:.	180901	117000;145600;255320;	598;98905;423;99741;178145;597;598;	598|MmD<br>Multiminicore disease|Unknown|Autosomal dominant<br>or&nbsp;Autosomal recessive|Antenatal<br>Neonatal<br>Infancy<br>Childhood|117000 255320 602771 ~98905|-|-|-|-|255320 ~423|Hyperthermia of anesthesia|Unknown|Autosomal dominant|All ages|145600 154275 154276 600467 601887 601888 ~99741|Koussef-Nichols syndrome|-|Autosomal dominant|-|145600 ~178145|-|-|-|-|117000 ~597|-|1-9 / 1 000 000|A…	.	.	.	.	1.0	-4.41	0.947	2.585	19
CEP13	17	27424363	27424363	C	T	MYO18A	exonic	nonsynonymous SNV	ENSG00000196535	.	ENSG00000196535:ENST00000354329:exon26:c.G4108A:p.E1370K,ENSG00000196535:ENST00000527372:exon27:c.G4108A:p.E1370K,ENSG00000196535:ENST00000531253:exon27:c.G4108A:p.E1370K,ENSG00000196535:ENST00000533112:exon27:c.G4108A:p.E1370K	MYO18A:NM_001346767:exon27:c.G4108A:p.E1370K,MYO18A:NM_001346768:exon27:c.G2734A:p.E912K,MYO18A:NM_078471:exon27:c.G4108A:p.E1370K,MYO18A:NM_203318:exon27:c.G4108A:p.E1370K,MYO18A:NM_001346766:exon28:c.G4144A:p.E1382K,MYO18A:NM_001346765:exon29:c.G4165A:p.E1389K	clinvar: UNK	CancerVar: 4#Uncertain_significance EVS=[0, 0, 0, 1, 0, 0, 1, 0, 0, 2, 0, 0]	.	.	.	.	7.127	34	0.038	5.58	0.263	.	.	Myosin tail	MYO18A:uc010wbc.1:exon23:c.G2734A:p.E912K,MYO18A:uc010wbd.1:exon26:c.G3115A:p.E1039K,MYO18A:uc002hds.2:exon27:c.G2734A:p.E912K,MYO18A:uc002hdt.1:exon27:c.G4108A:p.E1370K,MYO18A:uc002hdu.1:exon27:c.G4108A:p.E1370K,MYO18A:uc010csa.1:exon27:c.G4108A:p.E1370K	0.720	AFR:.,AMR:.,EAS:.,FIN:.,NFE:.,OTH:.,ASJ:.	610067	.	.	.	.	.	.	.	1.0	-1.3	0.830	2.51	17
CEPB18	10	118439170	118439170	G	A	HSPA12A	exonic	nonsynonymous SNV	ENSG00000165868	.	ENSG00000165868:ENST00000369209:exon10:c.C1130T:p.A377V	HSPA12A:NM_025015:exon10:c.C1130T:p.A377V,HSPA12A:NM_001330164:exon11:c.C1181T:p.A394V	clinvar: UNK	CancerVar: 3#Uncertain_significance EVS=[0, 0, 0, 1, 0, 0, 1, 0, 2, -1, 0, 0]	.	.	.	.	3.737	23.3	0.135	5.95	0.991	.	.	.	HSPA12A:uc001lct.3:exon10:c.C1130T:p.A377V,HSPA12A:uc001lcu.3:exon12:c.C881T:p.A294V	-1.033	AFR:.,AMR:.,EAS:.,FIN:.,NFE:.,OTH:.,ASJ:.	610701	.	.	.	.	.	.	.	0.972	1.55	0.160	1.67	10
CEPB30	7	151945430	151945430	C	T	KMT2C	exonic	nonsynonymous SNV	ENSG00000055609	.	ENSG00000055609:ENST00000262189:exon14:c.G2089A:p.E697K,ENSG00000055609:ENST00000355193:exon14:c.G2089A:p.E697K,ENSG00000055609:ENST00000558084:exon14:c.G2089A:p.E697K	KMT2C:NM_170606:exon14:c.G2089A:p.E697K	clinvar: UNK	CancerVar: 4#Uncertain_significance EVS=[0, 0, 1, 1, 0, 0, 1, 0, 0, -1, 1, 1]	.	.	.	.	1.014	10.74	0.201	5.12	0.012	.	.	.	KMT2C:uc003wla.3:exon14:c.G2089A:p.E697K	-0.554	AFR:.,AMR:.,EAS:.,FIN:.,NFE:.,OTH:.,ASJ:.	606833	.	.	.	.	.	.	,6806	0.094	-1.89	0.375	0.895	7

## Sheet: MH Guide filtered
PATIENT_IDENTIFIER	CHROMOSOMAL_MODIFIED_OBJECT	CHROMOSOMAL_POSITION_FROM_ORIG	CHROMOSOMAL_REFERENCE_PART_ORIG	CHROMOSOMAL_ALTERNATE_PART_ORIG	GENE_SYMBOL	VARIANT_SYMBOL	CHROMOSOMAL_VARIANT_TYPE	VARIANT_EFFECT	CHROMOSOMAL_HGVS	TRANSCRIPT_HGVS	PROTEIN_HGVS	POPULATION_FREQUENCY_ETHNIC_BACKGROUND	POPULATION_FREQUENCY_GENERAL	POPULATION_FREQUENCY_MAX	DBSNP	COSMIC_SAMPLE_COUNT	ZYGOSITY	COVERAGE	VARIANT_ALLELE_FREQUENCY_IN_TUMOR	LINEAGE_CLASS	VARIANT_COUNTS	CONS_CLASS_TERM	CONS_CLASS_QUAL	ACMG_TERM	FINAL_RELEVANCE
CEP-B10	chr14	21162078	C	T	ANG	p.R119*	SNV	Nonsense	chr14:g.21162078C>T	ENST00000336811.6 c.355C>T	P03950.1:p.R119*	0	0	0.005	rs201135457	0	(null)	169	22.49	somatic	1	Unclassified		VUS	0
CEP-B10	chr10	126691605	C	A	CTBP2	p.K94N	SNV	Missense	chr10:g.126691605C>A	ENST00000337195.5 c.282G>T	P56545.1:p.K94N	0.001	0	0.001	rs201760950	3	(null)	110	27.27	somatic	1	Unclassified		VUS	0
CEP-B11	chr12	123055635	G	A	KNTC1	p.E661K	SNV	Missense	chr12:g.123055635G>A	ENST00000333479.7 c.1981G>A	P50748.1:p.E661K	0.004	0.002	0.004	rs765751440	1	(null)	33	15.15	somatic	1	Unclassified		VUS	0
CEP-B23	chr1	7724442	C	T	CAMTA1	p.P612L	SNV	Missense	chr1:g.7724442C>T	ENST00000303635.7 c.1835C>T	Q9Y6Y1.4:p.P612L	0.001	0	0.001	rs1381434887	0	(null)	244	45.08	somatic	1	Unclassified		VUS	0
CEP-B26	chr11	78614538	C	T	TENM4	p.R175Q	SNV	Missense	chr11:g.78614538C>T	ENST00000278550.7 c.524G>A	Q6N022.2:p.R175Q	0.006	0.003	0.006	rs1419899092	0	(null)	39	20.51	somatic	1	Unclassified		VUS	0
CEP-B28	chr17	45905967	T	C	MRPL10	p.H41R	SNV	Missense	chr17:g.45905967T>C	ENST00000351111.2 c.122A>G	Q7Z7H8.3:p.H41R	0	0.001	0.006	rs781432606	0	(null)	64	37.5	somatic	1	Unclassified		VUS	0
CEP-B28	chr15	44092154	C	T	SERINC4	p.G11S	SNV	Missense	chr15:g.44092154C>T	ENST00000319327.6 c.31G>A	A6NH21.1:p.G11S	0.002	0.001	0.002	rs1424455347	0	(null)	217	21.66	somatic	1	Unclassified		VUS	0
CEP-B28	chr9	37442001	G	A	ZBTB5	p.T183M	SNV	Missense	chr9:g.37442001G>A	ENST00000307750.4 c.548C>T	O15062.1:p.T183M	0.004	0.002	0.004	rs367630383	1	(null)	144	21.53	somatic	1	Unclassified		VUS	0
